# Supplementary material for: Regional Tongue Deformations During Chewing and Drinking in the Pig
Source: Integr Org Biol. 2021 Apr 22;3(1):obab012. doi: 10.1093/iob/obab012 (PMC8601049; doi:10.1093/iob/obab012)
Supplement: obab012_Supplementary_Data [file obab012_supplementary_data.zip]

Archive with 4 entries (4 files):
- SupplementalFigure1-01.eps
- SupplementalVideo1_IOB-2021-006.mp4
- SupplementalVideo2_IOB-2021-006.mp4
- Supplemental_IOB-2021-006.docx
